# Supplementary material for: Automated Quantitative Image-Derived Input Function for the Estimation of Cerebral Blood Flow Using Oxygen-15-Labelled Water on a Long-Axial Field-of-View PET/CT Scanner
Source: Diagnostics (Basel). 2024 Jul 24;14(15):1590. doi: 10.3390/diagnostics14151590 (PMC11311987; doi:10.3390/diagnostics14151590)
Supplement: Supplementary file 1 [file diagnostics-14-01590-s001.zip]

Archive with 1 entries (1 files):
- diagnostics-3098964-supplementary.pdf
